# Supplementary material for: Controlled Transcription of Regulator Gene carS by Tet-on or by a Strong Promoter Confirms Its Role as a Repressor of Carotenoid Biosynthesis in Fusarium fujikuroi
Source: Microorganisms. 2020 Dec 29;9(1):71. doi: 10.3390/microorganisms9010071 (PMC7824685; doi:10.3390/microorganisms9010071)
Supplement: Supplementary file 1 [file microorganisms-09-00071-s001.zip]

Archive with 3 entries (2 files):
- Suppl final/
- Suppl final/Supplementary material_final.docx
- Suppl final/Supplementary Tables S3-S17.docx
